# Supplementary material for: Preparation and Bioactivity Evaluation of Novel Dihydrotanshinone I Derivatives via Biotransformation by Ganoderma lingzhi
Source: J Fungi (Basel). 2026 May 28;12(6):389. doi: 10.3390/jof12060389 (PMC13302053; doi:10.3390/jof12060389)
Supplement: Supplementary file 1 [file jof-12-00389-s001.zip]

Archive with 1 entries (1 files):
- jof-4296992-supplementary.pdf
